# Supplementary material for: Aceclofenac/Citronellol Oil Nanoemulsion Repurposing Study: Formulation, In Vitro Characterization, and In Silico Evaluation of Their Antiproliferative and Pro-Apoptotic Activity against Melanoma Cell Line
Source: Biomedicines. 2023 Sep 14;11(9):2531. doi: 10.3390/biomedicines11092531 (PMC10525854; doi:10.3390/biomedicines11092531)
Supplement: Supplementary file 1 [file biomedicines-11-02531-s001.zip]

Archive with 1 entries (1 files):
- biomedicines-2591512-supplementary.pdf
